# Supplementary material for: A pH-/thermo-responsive hydrogel formed from N,N′-dibenzoyl-l-cystine: properties, self-assembly structure and release behavior of SA
Source: RSC Adv. 2019 Apr 16;9(21):11824–32. doi: 10.1039/c8ra09058k (PMC9063318; doi:10.1039/c8ra09058k)
Supplement: RA-009-C8RA09058K-s002 [file RA-009-C8RA09058K-s002.cif]

# Electronic Supplementary Material (ESI) for RSC Advances.
# This journal is © The Royal Society of Chemistry 2019

####################################################################### 
# 
# This file contains crystal structure data downloaded from the 
# Cambridge Structural Database (CSD) hosted by the Cambridge 
# Crystallographic Data Centre (CCDC).
# 
# Full information about CCDC data access policies and citation 
# guidelines are available at http://www.ccdc.cam.ac.uk/access/V1 
# 
# Audit and citation data items may have been added by the CCDC. 
# Please retain this information to preserve the provenance of 
# this file and to allow appropriate attribution of the data. 
# 
#######################################################################

data_1
_database_code_depnum_ccdc_archive 'CCDC 1870748'
loop_
_audit_author_name
_audit_author_address
1
;gannan normal university
China
;
_audit_update_record             
;
2018-10-01 deposited with the CCDC.	2019-04-09 downloaded from the CCDC.
;

_audit_creation_method           SHELXL-2018/3
_shelx_SHELXL_version_number     2018/3
_chemical_name_systematic        ?
_chemical_name_common            ?
_chemical_melting_point          ?
_chemical_formula_moiety         ?
_chemical_formula_sum            'C20 H20 N2 O7 S2'
_chemical_formula_weight         464.50

loop_
_atom_type_symbol
_atom_type_description
_atom_type_scat_dispersion_real
_atom_type_scat_dispersion_imag
_atom_type_scat_source
C C 0.0033 0.0016 'International Tables Vol C Tables 4.2.6.8 and 6.1.1.4'
H H 0.0000 0.0000 'International Tables Vol C Tables 4.2.6.8 and 6.1.1.4'
N N 0.0061 0.0033 'International Tables Vol C Tables 4.2.6.8 and 6.1.1.4'
O O 0.0106 0.0060 'International Tables Vol C Tables 4.2.6.8 and 6.1.1.4'
S S 0.1246 0.1234 'International Tables Vol C Tables 4.2.6.8 and 6.1.1.4'

_space_group_crystal_system      monoclinic
_space_group_IT_number           4
_space_group_name_H-M_alt        'P 21'
_space_group_name_Hall           'P 2yb'

_shelx_space_group_comment       
;
The symmetry employed for this shelxl refinement is uniquely defined
by the following loop, which should always be used as a source of
symmetry information in preference to the above space-group names.
They are only intended as comments.
;

loop_
_space_group_symop_operation_xyz
'x, y, z'
'-x, y+1/2, -z'

_cell_length_a                   10.8180(11)
_cell_length_b                   9.0405(9)
_cell_length_c                   10.9871(11)
_cell_angle_alpha                90
_cell_angle_beta                 90.798(3)
_cell_angle_gamma                90
_cell_volume                     1074.44(19)
_cell_formula_units_Z            2
_cell_measurement_temperature    298(2)
_cell_measurement_reflns_used    7588
_cell_measurement_theta_min      2.85
_cell_measurement_theta_max      67.74

_exptl_crystal_description       block
_exptl_crystal_colour            colorless
_exptl_crystal_density_meas      ?
_exptl_crystal_density_method    ?
_exptl_crystal_density_diffrn    1.436
_exptl_crystal_F_000             484
_exptl_transmission_factor_min   ?
_exptl_transmission_factor_max   ?
_exptl_crystal_size_max          0.360
_exptl_crystal_size_mid          0.230
_exptl_crystal_size_min          0.150
_exptl_absorpt_coefficient_mu    0.293
_shelx_estimated_absorpt_T_min   0.902
_shelx_estimated_absorpt_T_max   0.957
_exptl_absorpt_correction_type   ?
_exptl_absorpt_correction_T_min  ?
_exptl_absorpt_correction_T_max  ?
_exptl_absorpt_process_details   ?
_exptl_absorpt_special_details   ?
_diffrn_ambient_temperature      298(2)
_diffrn_radiation_wavelength     0.71073
_diffrn_radiation_type           MoK\a
_diffrn_source                   ?
_diffrn_measurement_device_type  'CCD area detector'
_diffrn_measurement_method       'phi and omega scans'
_diffrn_detector_area_resol_mean ?
_diffrn_reflns_number            14555
_diffrn_reflns_av_unetI/netI     0.0555
_diffrn_reflns_av_R_equivalents  0.0388
_diffrn_reflns_limit_h_min       -14
_diffrn_reflns_limit_h_max       14
_diffrn_reflns_limit_k_min       -11
_diffrn_reflns_limit_k_max       11
_diffrn_reflns_limit_l_min       -14
_diffrn_reflns_limit_l_max       14
_diffrn_reflns_theta_min         2.918
_diffrn_reflns_theta_max         27.902
_diffrn_reflns_theta_full        25.242
_diffrn_measured_fraction_theta_max 0.996
_diffrn_measured_fraction_theta_full 0.998
_diffrn_reflns_Laue_measured_fraction_max 0.996
_diffrn_reflns_Laue_measured_fraction_full 0.998
_diffrn_reflns_point_group_measured_fraction_max 0.993
_diffrn_reflns_point_group_measured_fraction_full 0.996
_reflns_number_total             5104
_reflns_number_gt                4073
_reflns_threshold_expression     'I > 2\s(I)'
_reflns_Friedel_coverage         0.875
_reflns_Friedel_fraction_max     0.990
_reflns_Friedel_fraction_full    0.994

_reflns_special_details          
;
 Reflections were merged by SHELXL according to the crystal
 class for the calculation of statistics and refinement.
 
 _reflns_Friedel_fraction is defined as the number of unique
 Friedel pairs measured divided by the number that would be
 possible theoretically, ignoring centric projections and
 systematic absences.
;

_computing_data_collection       ?
_computing_cell_refinement       ?
_computing_data_reduction        ?
_computing_structure_solution    ?
_computing_structure_refinement  'SHELXL-2018/3 (Sheldrick, 2018)'
_computing_molecular_graphics    ?
_computing_publication_material  ?
_refine_special_details          ?
_refine_ls_structure_factor_coef Fsqd
_refine_ls_matrix_type           full
_refine_ls_weighting_scheme      calc
_refine_ls_weighting_details     
'w=1/[\s^2^(Fo^2^)+(0.0571P)^2^+0.1095P] where P=(Fo^2^+2Fc^2^)/3'
_atom_sites_solution_primary     ?
_atom_sites_solution_secondary   ?
_atom_sites_solution_hydrogens   mixed
_refine_ls_hydrogen_treatment    mixed
_refine_ls_extinction_method     none
_refine_ls_extinction_coef       .
_refine_ls_abs_structure_details 
;
 Flack x determined using 1579 quotients [(I+)-(I-)]/[(I+)+(I-)]
 (Parsons, Flack and Wagner, Acta Cryst. B69 (2013) 249-259).
;
_refine_ls_abs_structure_Flack   0.99(4)
_chemical_absolute_configuration ?
_refine_ls_number_reflns         5104
_refine_ls_number_parameters     290
_refine_ls_number_restraints     4
_refine_ls_R_factor_all          0.0682
_refine_ls_R_factor_gt           0.0472
_refine_ls_wR_factor_ref         0.1149
_refine_ls_wR_factor_gt          0.1061
_refine_ls_goodness_of_fit_ref   1.043
_refine_ls_restrained_S_all      1.042
_refine_ls_shift/su_max          0.001
_refine_ls_shift/su_mean         0.000

loop_
_atom_site_label
_atom_site_type_symbol
_atom_site_fract_x
_atom_site_fract_y
_atom_site_fract_z
_atom_site_U_iso_or_equiv
_atom_site_adp_type
_atom_site_occupancy
_atom_site_site_symmetry_order
_atom_site_calc_flag
_atom_site_refinement_flags_posn
_atom_site_refinement_flags_adp
_atom_site_refinement_flags_occupancy
_atom_site_disorder_assembly
_atom_site_disorder_group
S1 S 1.15602(9) 0.30464(11) 0.14413(8) 0.0362(2) Uani 1 1 d . . . . .
S2 S 1.19508(9) 0.47460(12) 0.25846(10) 0.0416(3) Uani 1 1 d . . . . .
O3 O 1.1682(2) -0.0318(4) 0.4531(3) 0.0470(7) Uani 1 1 d . . . . .
H3 H 1.170866 -0.113242 0.489815 0.071 Uiso 1 1 calc R U . . .
O2 O 0.9771(3) -0.1041(3) 0.4082(2) 0.0384(6) Uani 1 1 d . . . . .
C9 C 1.0603(3) -0.0171(4) 0.3979(3) 0.0287(7) Uani 1 1 d . . . . .
N1 N 0.9359(3) 0.1308(4) 0.2578(3) 0.0330(7) Uani 1 1 d . . . . .
O1 O 0.8298(3) 0.2225(4) 0.4145(3) 0.0466(7) Uani 1 1 d . . . . .
C7 C 0.8314(3) 0.1750(4) 0.3097(3) 0.0297(8) Uani 1 1 d . . . . .
C8 C 1.0513(3) 0.1252(4) 0.3256(3) 0.0293(8) Uani 1 1 d . . . . .
H8 H 1.052591 0.209743 0.384298 0.035 Uiso 1 1 calc R U . . .
N2 N 0.8552(3) 0.6653(4) 0.2670(3) 0.0394(8) Uani 1 1 d . . . . .
C6 C 0.7157(3) 0.1628(5) 0.2340(4) 0.0350(9) Uani 1 1 d . . . . .
C10 C 1.1625(4) 0.1422(4) 0.2408(4) 0.0349(9) Uani 1 1 d . . . . .
H10A H 1.167651 0.053274 0.188622 0.042 Uiso 1 1 calc R U . . .
H10B H 1.238991 0.146605 0.291191 0.042 Uiso 1 1 calc R U . . .
C12 C 0.9524(3) 0.5792(4) 0.2104(3) 0.0318(8) Uani 1 1 d . . . . .
H12 H 0.915342 0.485749 0.177618 0.038 Uiso 1 1 calc R U . . .
C13 C 1.0146(4) 0.6597(4) 0.1074(3) 0.0375(9) Uani 1 1 d . . . . .
C14 C 0.7359(4) 0.6497(5) 0.2372(4) 0.0405(9) Uani 1 1 d . . . . .
C15 C 0.6444(4) 0.7384(5) 0.3060(4) 0.0368(9) Uani 1 1 d . . . . .
C18 C 0.4669(5) 0.9083(7) 0.4201(4) 0.0593(13) Uani 1 1 d . . . . .
H18 H 0.406631 0.968188 0.458413 0.071 Uiso 1 1 calc R U . . .
C11 C 1.0464(4) 0.5391(5) 0.3105(3) 0.0385(9) Uani 1 1 d . . . . .
H11A H 1.009922 0.461179 0.362202 0.046 Uiso 1 1 calc R U . . .
H11B H 1.060010 0.627243 0.362385 0.046 Uiso 1 1 calc R U . . .
C1 C 0.7024(4) 0.0667(5) 0.1372(4) 0.0445(10) Uani 1 1 d . . . . .
H1 H 0.768926 0.003538 0.116186 0.053 Uiso 1 1 calc R U . . .
C20 C 0.6744(4) 0.8234(6) 0.4059(4) 0.0484(11) Uani 1 1 d . . . . .
H20 H 0.756825 0.823424 0.436957 0.058 Uiso 1 1 calc R U . . .
C5 C 0.6168(4) 0.2527(6) 0.2642(4) 0.0503(12) Uani 1 1 d . . . . .
H5 H 0.623156 0.317774 0.331879 0.060 Uiso 1 1 calc R U . . .
O6 O 0.7003(3) 0.5658(5) 0.1560(4) 0.0769(12) Uani 1 1 d . . . . .
C19 C 0.5860(4) 0.9083(6) 0.4613(4) 0.0589(13) Uani 1 1 d . . . . .
H19 H 0.608464 0.967893 0.529263 0.071 Uiso 1 1 calc R U . . .
C16 C 0.5219(4) 0.7354(7) 0.2672(5) 0.0639(14) Uani 1 1 d . . . . .
H16 H 0.497706 0.673399 0.201241 0.077 Uiso 1 1 calc R U . . .
C3 C 0.4976(5) 0.1535(7) 0.1004(5) 0.0689(16) Uani 1 1 d . . . . .
H3A H 0.422991 0.151042 0.053851 0.083 Uiso 1 1 calc R U . . .
C2 C 0.5943(5) 0.0616(6) 0.0713(4) 0.0601(14) Uani 1 1 d . . . . .
H2 H 0.585900 -0.005563 0.005195 0.072 Uiso 1 1 calc R U . . .
C4 C 0.5095(4) 0.2474(7) 0.1958(5) 0.0649(14) Uani 1 1 d . . . . .
H4 H 0.442678 0.310609 0.215817 0.078 Uiso 1 1 calc R U . . .
C17 C 0.4352(4) 0.8220(8) 0.3239(5) 0.0731(17) Uani 1 1 d . . . . .
H17 H 0.351941 0.821076 0.295131 0.088 Uiso 1 1 calc R U . . .
O5 O 1.0511(4) 0.7924(4) 0.1368(3) 0.0628(9) Uani 1 1 d . . . . .
H5A H 1.108415 0.786947 0.188961 0.094 Uiso 1 1 calc R U . . .
O4 O 1.0291(3) 0.6031(3) 0.0098(3) 0.0493(8) Uani 1 1 d . . . . .
O7 O 0.7538(4) 0.3811(4) 0.9789(3) 0.0635(9) Uani 1 1 d D . . . .
H2W H 0.703(5) 0.321(7) 1.004(7) 0.13(3) Uiso 1 1 d D . . . .
H1W H 0.823(4) 0.345(9) 0.969(12) 0.26(6) Uiso 1 1 d D . . . .

loop_
_atom_site_aniso_label
_atom_site_aniso_U_11
_atom_site_aniso_U_22
_atom_site_aniso_U_33
_atom_site_aniso_U_23
_atom_site_aniso_U_13
_atom_site_aniso_U_12
S1 0.0395(5) 0.0365(5) 0.0329(5) 0.0020(4) 0.0045(4) 0.0022(5)
S2 0.0338(5) 0.0406(5) 0.0500(6) -0.0039(5) -0.0091(4) -0.0003(5)
O3 0.0285(14) 0.0580(18) 0.0543(18) 0.0249(16) -0.0086(12) -0.0042(14)
O2 0.0360(14) 0.0401(15) 0.0391(14) -0.0004(13) -0.0018(11) -0.0068(13)
C9 0.0276(17) 0.0350(18) 0.0235(16) -0.0070(16) 0.0026(13) 0.0022(17)
N1 0.0267(16) 0.0437(19) 0.0285(16) -0.0028(14) -0.0007(12) 0.0043(15)
O1 0.0372(16) 0.0606(18) 0.0421(17) -0.0222(15) 0.0005(13) 0.0052(14)
C7 0.0277(19) 0.0303(19) 0.031(2) -0.0018(15) -0.0008(15) 0.0012(15)
C8 0.0257(18) 0.0361(19) 0.0261(17) -0.0016(15) -0.0002(14) 0.0017(16)
N2 0.0320(18) 0.0440(19) 0.042(2) -0.0100(16) 0.0050(14) 0.0018(15)
C6 0.0296(19) 0.040(2) 0.035(2) 0.0070(17) 0.0016(16) -0.0032(17)
C10 0.032(2) 0.0324(19) 0.040(2) 0.0030(17) 0.0063(16) 0.0050(17)
C12 0.030(2) 0.0330(19) 0.0326(19) -0.0035(16) 0.0011(15) 0.0026(16)
C13 0.046(2) 0.037(2) 0.029(2) 0.0038(17) 0.0008(17) 0.0118(19)
C14 0.043(2) 0.039(2) 0.040(2) -0.0048(18) 0.0021(18) -0.0022(19)
C15 0.030(2) 0.040(2) 0.040(2) 0.0027(19) 0.0053(17) 0.0002(18)
C18 0.041(3) 0.081(4) 0.057(3) -0.004(3) 0.009(2) 0.019(2)
C11 0.050(2) 0.039(2) 0.0267(19) -0.0005(17) 0.0044(17) 0.0078(18)
C1 0.045(2) 0.045(2) 0.043(2) 0.000(2) -0.0071(19) -0.002(2)
C20 0.029(2) 0.068(3) 0.048(2) -0.011(2) 0.0011(17) 0.001(2)
C5 0.035(2) 0.063(3) 0.053(3) -0.003(2) 0.004(2) 0.010(2)
O6 0.048(2) 0.095(3) 0.088(3) -0.055(2) -0.0063(18) 0.004(2)
C19 0.042(3) 0.079(3) 0.056(3) -0.026(3) 0.008(2) 0.005(2)
C16 0.042(3) 0.092(4) 0.057(3) -0.022(3) -0.012(2) -0.002(3)
C3 0.038(3) 0.092(4) 0.076(4) 0.020(3) -0.021(3) -0.014(3)
C2 0.054(3) 0.070(3) 0.056(3) -0.002(3) -0.016(2) -0.018(3)
C4 0.029(2) 0.085(4) 0.080(4) 0.009(3) -0.004(2) 0.012(2)
C17 0.032(2) 0.113(5) 0.073(3) -0.016(4) -0.003(2) 0.019(3)
O5 0.101(3) 0.0446(17) 0.0436(18) -0.0007(16) 0.0202(17) -0.0099(19)
O4 0.069(2) 0.0537(18) 0.0254(14) 0.0023(14) 0.0072(13) 0.0133(16)
O7 0.078(3) 0.054(2) 0.058(2) -0.0047(18) 0.022(2) 0.001(2)

_geom_special_details            
;
 All esds (except the esd in the dihedral angle between two l.s. planes)
 are estimated using the full covariance matrix.  The cell esds are taken
 into account individually in the estimation of esds in distances, angles
 and torsion angles; correlations between esds in cell parameters are only
 used when they are defined by crystal symmetry.  An approximate (isotropic)
 treatment of cell esds is used for estimating esds involving l.s. planes.
;

loop_
_geom_bond_atom_site_label_1
_geom_bond_atom_site_label_2
_geom_bond_distance
_geom_bond_site_symmetry_2
_geom_bond_publ_flag
S1 C10 1.813(4) . ?
S1 S2 2.0255(14) . ?
S2 C11 1.811(4) . ?
O3 C9 1.315(4) . ?
O2 C9 1.201(5) . ?
C9 C8 1.515(5) . ?
N1 C7 1.334(5) . ?
N1 C8 1.446(5) . ?
O1 C7 1.229(4) . ?
C7 C6 1.498(5) . ?
C8 C10 1.539(5) . ?
N2 C14 1.333(5) . ?
N2 C12 1.455(5) . ?
C6 C1 1.379(6) . ?
C6 C5 1.387(6) . ?
C12 C13 1.512(6) . ?
C12 C11 1.531(5) . ?
C13 O4 1.201(5) . ?
C13 O5 1.303(5) . ?
C14 O6 1.229(5) . ?
C14 C15 1.489(6) . ?
C15 C20 1.375(6) . ?
C15 C16 1.386(6) . ?
C18 C17 1.355(7) . ?
C18 C19 1.359(7) . ?
C1 C2 1.368(6) . ?
C20 C19 1.375(6) . ?
C5 C4 1.374(6) . ?
C16 C17 1.377(7) . ?
C3 C4 1.353(8) . ?
C3 C2 1.377(8) . ?

loop_
_geom_angle_atom_site_label_1
_geom_angle_atom_site_label_2
_geom_angle_atom_site_label_3
_geom_angle
_geom_angle_site_symmetry_1
_geom_angle_site_symmetry_3
_geom_angle_publ_flag
C10 S1 S2 104.17(13) . . ?
C11 S2 S1 105.15(14) . . ?
O2 C9 O3 123.5(4) . . ?
O2 C9 C8 124.2(3) . . ?
O3 C9 C8 112.2(3) . . ?
C7 N1 C8 121.4(3) . . ?
O1 C7 N1 121.9(3) . . ?
O1 C7 C6 121.6(3) . . ?
N1 C7 C6 116.5(3) . . ?
N1 C8 C9 110.4(3) . . ?
N1 C8 C10 111.2(3) . . ?
C9 C8 C10 110.9(3) . . ?
C14 N2 C12 122.8(3) . . ?
C1 C6 C5 118.7(4) . . ?
C1 C6 C7 123.5(4) . . ?
C5 C6 C7 117.8(4) . . ?
C8 C10 S1 114.3(3) . . ?
N2 C12 C13 113.2(3) . . ?
N2 C12 C11 107.3(3) . . ?
C13 C12 C11 110.7(3) . . ?
O4 C13 O5 124.9(4) . . ?
O4 C13 C12 121.9(4) . . ?
O5 C13 C12 113.2(3) . . ?
O6 C14 N2 122.4(4) . . ?
O6 C14 C15 119.8(4) . . ?
N2 C14 C15 117.8(4) . . ?
C20 C15 C16 118.1(4) . . ?
C20 C15 C14 123.7(4) . . ?
C16 C15 C14 118.2(4) . . ?
C17 C18 C19 119.2(5) . . ?
C12 C11 S2 115.7(3) . . ?
C2 C1 C6 120.6(5) . . ?
C19 C20 C15 120.4(4) . . ?
C4 C5 C6 119.8(5) . . ?
C18 C19 C20 121.0(4) . . ?
C17 C16 C15 120.2(5) . . ?
C4 C3 C2 119.6(4) . . ?
C1 C2 C3 120.2(5) . . ?
C3 C4 C5 121.1(5) . . ?
C18 C17 C16 120.9(5) . . ?

loop_
_geom_hbond_atom_site_label_D
_geom_hbond_atom_site_label_H
_geom_hbond_atom_site_label_A
_geom_hbond_distance_DH
_geom_hbond_distance_HA
_geom_hbond_distance_DA
_geom_hbond_angle_DHA
_geom_hbond_site_symmetry_A
_geom_hbond_publ_flag
O3 H3 O1 0.84 1.82 2.656(4) 173.0 2_746 yes
C10 H10A O7 0.99 2.56 3.505(6) 158.6 2_746 yes
C11 H11A O2 0.99 2.59 3.363(5) 134.7 2_756 yes
C11 H11B O2 0.99 2.64 3.485(5) 143.4 1_565 yes
O7 H1W O5 0.826(14) 1.86(7) 2.605(5) 149(12) 2_746 yes

_refine_diff_density_max         0.368
_refine_diff_density_min         -0.233
_refine_diff_density_rms         0.053

_shelx_res_file                  
;
TITL C20170223FHY2_0m in P2(1)
    C20170223FHY2_0m.res
    created by SHELXL-2018/3 at 08:33:39 on 01-Oct-2018
CELL 0.71073  10.8180   9.0405  10.9871  90.000  90.798  90.000
ZERR   2   0.0011   0.0009   0.0011   0.000   0.003   0.000
LATT -1
SYMM -X, 0.5+Y, -Z
SFAC C  H  N  O  S
UNIT 40 40 4 14 4
L.S. 20
ACTA
BOND
FMAP 2
PLAN 5
DFIX 1.37 0.01 H1W H2W
DFIX 0.83 0.01 O7 H1W O7 H2W
SIZE 0.23  0.36  0.15
HTAB
EQIV $1 -x+2, y-1/2, -z+1
HTAB O3 O1_$1
HTAB C10 O7_$1
EQIV $2 -x+2, y+1/2, -z+1
HTAB C11 O2_$2
EQIV $3 x, y+1, z
HTAB C11 O2_$3
HTAB O7 O5_$1
TEMP -273.150
WGHT    0.057100    0.109500
FVAR       0.84794
MOLE 1
S1    5    1.156024    0.304638    0.144128    11.00000    0.03950    0.03648 =
         0.03286    0.00202    0.00446    0.00220
S2    5    1.195080    0.474598    0.258462    11.00000    0.03380    0.04065 =
         0.04998   -0.00394   -0.00906   -0.00029
O3    4    1.168248   -0.031764    0.453121    11.00000    0.02855    0.05801 =
         0.05427    0.02491   -0.00856   -0.00421
AFIX 147
H3    2    1.170866   -0.113242    0.489815    11.00000   -1.50000
AFIX   0
O2    4    0.977143   -0.104067    0.408240    11.00000    0.03599    0.04009 =
         0.03913   -0.00039   -0.00185   -0.00675
C9    1    1.060327   -0.017135    0.397945    11.00000    0.02761    0.03500 =
         0.02351   -0.00699    0.00262    0.00219
N1    3    0.935856    0.130813    0.257809    11.00000    0.02674    0.04371 =
         0.02848   -0.00281   -0.00071    0.00433
O1    4    0.829825    0.222465    0.414504    11.00000    0.03718    0.06065 =
         0.04206   -0.02216    0.00054    0.00522
C7    1    0.831435    0.175035    0.309750    11.00000    0.02773    0.03027 =
         0.03092   -0.00183   -0.00077    0.00124
C8    1    1.051289    0.125241    0.325562    11.00000    0.02570    0.03607 =
         0.02611   -0.00162   -0.00016    0.00175
AFIX  13
H8    2    1.052591    0.209743    0.384298    11.00000   -1.20000
AFIX   0
N2    3    0.855160    0.665269    0.266973    11.00000    0.03203    0.04403 =
         0.04235   -0.01002    0.00501    0.00175
C6    1    0.715654    0.162837    0.234014    11.00000    0.02957    0.04000 =
         0.03533    0.00699    0.00160   -0.00319
C10   1    1.162474    0.142247    0.240833    11.00000    0.03237    0.03241 =
         0.04017    0.00302    0.00633    0.00499
AFIX  23
H10A  2    1.167651    0.053274    0.188622    11.00000   -1.20000
H10B  2    1.238991    0.146605    0.291191    11.00000   -1.20000
AFIX   0
C12   1    0.952384    0.579194    0.210406    11.00000    0.02992    0.03302 =
         0.03261   -0.00347    0.00114    0.00257
AFIX  13
H12   2    0.915342    0.485749    0.177618    11.00000   -1.20000
AFIX   0
C13   1    1.014563    0.659719    0.107376    11.00000    0.04577    0.03735 =
         0.02926    0.00376    0.00077    0.01179
C14   1    0.735942    0.649716    0.237222    11.00000    0.04270    0.03873 =
         0.04019   -0.00483    0.00212   -0.00219
C15   1    0.644360    0.738446    0.305992    11.00000    0.03025    0.04005 =
         0.04014    0.00266    0.00533    0.00024
C18   1    0.466894    0.908324    0.420126    11.00000    0.04098    0.08052 =
         0.05676   -0.00448    0.00863    0.01860
AFIX  43
H18   2    0.406631    0.968188    0.458413    11.00000   -1.20000
AFIX   0
C11   1    1.046369    0.539054    0.310496    11.00000    0.04956    0.03933 =
         0.02672   -0.00046    0.00441    0.00780
AFIX  23
H11A  2    1.009922    0.461179    0.362202    11.00000   -1.20000
H11B  2    1.060010    0.627243    0.362385    11.00000   -1.20000
AFIX   0
C1    1    0.702398    0.066734    0.137238    11.00000    0.04503    0.04536 =
         0.04297   -0.00036   -0.00712   -0.00178
AFIX  43
H1    2    0.768926    0.003538    0.116186    11.00000   -1.20000
AFIX   0
C20   1    0.674413    0.823413    0.405942    11.00000    0.02940    0.06767 =
         0.04801   -0.01071    0.00115    0.00116
AFIX  43
H20   2    0.756825    0.823424    0.436957    11.00000   -1.20000
AFIX   0
C5    1    0.616758    0.252731    0.264174    11.00000    0.03511    0.06310 =
         0.05276   -0.00278    0.00450    0.01006
AFIX  43
H5    2    0.623156    0.317774    0.331879    11.00000   -1.20000
AFIX   0
O6    4    0.700339    0.565820    0.156005    11.00000    0.04759    0.09500 =
         0.08790   -0.05525   -0.00627    0.00434
C19   1    0.585995    0.908313    0.461254    11.00000    0.04192    0.07912 =
         0.05585   -0.02581    0.00759    0.00470
AFIX  43
H19   2    0.608464    0.967893    0.529263    11.00000   -1.20000
AFIX   0
C16   1    0.521894    0.735409    0.267190    11.00000    0.04167    0.09226 =
         0.05750   -0.02190   -0.01175   -0.00218
AFIX  43
H16   2    0.497706    0.673399    0.201241    11.00000   -1.20000
AFIX   0
C3    1    0.497610    0.153518    0.100428    11.00000    0.03776    0.09246 =
         0.07590    0.01970   -0.02067   -0.01385
AFIX  43
H3A   2    0.422991    0.151042    0.053851    11.00000   -1.20000
AFIX   0
C2    1    0.594298    0.061605    0.071291    11.00000    0.05437    0.06998 =
         0.05551   -0.00204   -0.01557   -0.01850
AFIX  43
H2    2    0.585900   -0.005563    0.005195    11.00000   -1.20000
AFIX   0
C4    1    0.509529    0.247385    0.195805    11.00000    0.02887    0.08528 =
         0.08043    0.00904   -0.00367    0.01173
AFIX  43
H4    2    0.442678    0.310609    0.215817    11.00000   -1.20000
AFIX   0
C17   1    0.435160    0.821957    0.323896    11.00000    0.03231    0.11333 =
         0.07342   -0.01567   -0.00332    0.01925
AFIX  43
H17   2    0.351941    0.821076    0.295131    11.00000   -1.20000
AFIX   0
O5    4    1.051102    0.792444    0.136787    11.00000    0.10056    0.04464 =
         0.04361   -0.00067    0.02021   -0.00991
AFIX 147
H5A   2    1.108415    0.786947    0.188961    11.00000   -1.50000
AFIX   0
O4    4    1.029089    0.603052    0.009753    11.00000    0.06884    0.05374 =
         0.02535    0.00232    0.00721    0.01326
O7    4    0.753843    0.381070    0.978854    11.00000    0.07838    0.05439 =
         0.05830   -0.00471    0.02223    0.00104
H2W   2    0.703077    0.320582    1.003859    11.00000    0.12991
H1W   2    0.823090    0.344931    0.969170    11.00000    0.26429
HKLF 4


REM  C20170223FHY2_0m in P2(1)
REM wR2 = 0.1149, GooF = S = 1.043, Restrained GooF = 1.042 for all data
REM R1 = 0.0472 for 4073 Fo > 4sig(Fo) and 0.0682 for all 5104 data
REM 290 parameters refined using 4 restraints

END

WGHT      0.0572      0.1134

REM Instructions for potential hydrogen bonds
HTAB O3 O1_$1
HTAB C10 O7_$1
HTAB C11 O2_$2
HTAB C11 O2_$3
HTAB O7 O5_$1

REM Highest difference peak  0.368,  deepest hole -0.233,  1-sigma level  0.053
Q1    1   0.9354  0.1123  0.1723  11.00000  0.05    0.37
Q2    1   0.8747  0.7426  0.3145  11.00000  0.05    0.34
Q3    1   0.7422  0.4701  1.0397  11.00000  0.05    0.29
Q4    1   0.8860  0.3078  0.9205  11.00000  0.05    0.28
Q5    1   1.1638  0.3715  0.2198  11.00000  0.05    0.27
;
_shelx_res_checksum              90274
